# Supplementary material for: Exploring Canine Picornavirus Diversity in the USA Using Wastewater Surveillance: From High-Throughput Genomic Sequencing to Immuno-Informatics and Capsid Structure Modeling
Source: Viruses. 2024 Jul 24;16(8):1188. doi: 10.3390/v16081188 (PMC11359023; doi:10.3390/v16081188)
Supplement: Supplementary file 1 [file viruses-16-01188-s001.zip]

Archive with 1 entries (1 files):
- viruses-3041415-supplementary.pdf
